# Supplementary material for: Population Pharmacokinetic Model of Adalimumab Based on Prior Information Using Real World Data
Source: Biomedicines. 2023 Oct 18;11(10):2822. doi: 10.3390/biomedicines11102822 (PMC10604709; doi:10.3390/biomedicines11102822)
Supplement: Supplementary file 1 [file biomedicines-11-02822-s001.zip]

Archive with 1 entries (1 files):
- biomedicines-2542597-supplementary.pdf
